# Supplementary material for: Decreased Interactions between Calmodulin and a Mutant Huntingtin Model Might Reduce the Cytotoxic Level of Intracellular Ca2+: A Molecular Dynamics Study
Source: Int J Mol Sci. 2021 Aug 21;22(16):9025. doi: 10.3390/ijms22169025 (PMC8396531; doi:10.3390/ijms22169025)
Supplement: Supplementary file 1 [file ijms-22-09025-s001.zip]

Archive with 1 entries (1 files):
- Supplementary_Materials.pdf
